# Supplementary material for: Targeted degradation of sICOSL reverses cytotoxic T cells dysfunction
Source: Exp Hematol Oncol. 2025 Jul 24;14:100. doi: 10.1186/s40164-025-00692-x (PMC12288325; doi:10.1186/s40164-025-00692-x)
Supplement: Supplementary file 1 — Supplementary Material 1 [file 40164_2025_692_MOESM1_ESM.xlsx]

## Sheet: Sheet1
Donor.ID	Age	T.stage	LN.status.at.diagnosis	ER.status	PR.status	Ki67.status	Chemo.cycles	RCB.score	RCB.category	pCR.RD	Histology	Number.of.positive.LN	Number.of.LN.removed
WHUH001	36	T2	NEG	+	+	0.3	8	0	pCR	pCR	IDC	0	5
WHUH002	49	T2	POS	+	+	0.1	8	3.77931	RCB-III	RD	IDC	3	18
WHUH003	58	T3	POS	+	+	0.8	6	0	pCR	pCR	IDC	0	16
WHUH004	50	T2	POS	+	-	0.6	8	0	pCR	pCR	IDC	0	14
WHUH005	51	T3	NEG	-	-	0.3	8	2.22146	RCB-II	RD	IDC	0	5
WHUH006	57	T2	POS	+	+	0.3	6	0	pCR	pCR	IDC	0	19
WHUH007	59	T2	NEG	-	-	0.2	6	0	pCR	pCR	IDC	0	3
WHUH008	66	T2	POS	+	-	0.1	6	0	pCR	pCR	IDC	0	14
WHUH009	39	T2	POS	+	+	0.1	6	1.78793	RCB-II	RD	IDC, ILC	5	19
WHUH010	52	T2	POS	+	-	0.6	8	0	pCR	pCR	IDC	0	25
WHUH011	31	T1c	POS	+	+	0.5	8	0	pCR	pCR	IDC	0	6
WHUH012	47	T3	POS	-	-	0.7	8	0	pCR	pCR	IDC	0	5
WHUH013	53	T2	POS	+	+	0.7	8	3.24346	RCB-II	RD	IDC	1	25
WHUH014	56	T2	NEG	-	-	0.5	8	0	pCR	pCR	IDC	0	19
WHUH015	59	T2	POS	+	+	0.25	8	3.47599	RCB-III	RD	IDC	1	28
WHUH016	53	T3	POS	+	+	0.1	6	3.99074	RCB-III	RD	IDC	7	17
WHUH017	42	T3	POS	-	-	0.5	8	0	pCR	pCR	IDC	0	18
WHUH018	32	T1c	POS	+	+	0.2	8	3.7063	RCB-III	RD	IDC	6	22
WHUH019	55	T2	POS	-	-	0.15	4	1.47911	RCB-II	RD	IDC	1	19
WHUH020	36	T3	NEG	-	-	0.3	4	1.62673	RCB-II	RD	IDC	2	25
WHUH021	42	T2	POS	+	+	0.1	6	3.73318	RCB-III	RD	IDC 30%, IMPC 30%	5	17
WHUH022	44	T2	POS	-	-	0.6	6	0	pCR	pCR	IDC	0	21
WHUH023	50	T3	POS	-	-	0.1	8	3.73511	RCB-III	RD	IDC	1	27
WHUH024	46	T2	NEG	-	-	0.7	8	0	pCR	pCR	IDC	0	19
WHUH025	34	T1c	POS	-	-	0.7	6	0	pCR	pCR	IDC	0	21
WHUH026	44	T3	POS	+	+	0.4	6	3.90459	RCB-III	RD	IDC	12	23
WHUH027	31	T3	NEG	-	-	0.25	6	0	pCR	pCR	IDC	0	14
WHUH028	55	T2	POS	-	+	0.3	8	0.834	RCB-I	RD	IDC	0	33
WHUH029	45	T1c	POS	-	-	0.5	6	4.02206	RCB-III	RD	IDC	9	16
WHUH030	60	T2	NEG	+	+	0.1	8	3.48658	RCB-III	RD	IDC	1	16
WHUH031	56	T3	POS	-	-	0.4	8	0	pCR	pCR	NA	0	15
WHUH032	28	T2	POS	+	+	0.6	8	1.87421	RCB-II	RD	IDC	3	18
WHUH033	53	T2	NEG	+	-	0.4	8	0	pCR	pCR	IDC	0	4
WHUH034	53	T2	POS	-	-	0.1	6	0	pCR	pCR	IDC	0	18
WHUH035	55	T2	NEG	-	-	0.15	8	0	pCR	pCR	NA	0	22
